# Supplementary material for: Design of a Plant-Based Yogurt-Like Product Fortified with Hemp Flour: Formulation and Characterization
Source: Foods. 2023 Jan 20;12(3):485. doi: 10.3390/foods12030485 (PMC9914809; doi:10.3390/foods12030485)
Supplement: Supplementary file 1 [file foods-12-00485-s001.zip]

Archive with 1 entries (1 files):
- foods-2173717-supplementary .pdf
